# Supplementary material for: Intermolecular Hydrogen Bonding in Associated Fluids: The Case of Isopentyl Alcohol Dissolved in Carbon Tetrachloride
Source: Molecules. 2023 Aug 28;28(17):6285. doi: 10.3390/molecules28176285 (PMC10488694; doi:10.3390/molecules28176285)
Supplement: Supplementary file 1 [file molecules-28-06285-s001.zip]

Archive with 1 entries (1 files):
- molecules-2564614-supplementary.pdf
